# Supplementary material for: Electronegative LDL Is Associated with Plaque Vulnerability in Patients with Ischemic Stroke and Carotid Atherosclerosis
Source: Antioxidants (Basel). 2023 Feb 10;12(2):438. doi: 10.3390/antiox12020438 (PMC9952764; doi:10.3390/antiox12020438)
Supplement: Supplementary file 1 [file antioxidants-12-00438-s001.zip]

Archive with 1 entries (1 files):
- antioxidants-2142155-SI.pdf
